# Supplementary material for: TNFα Effects on Adipocytes Are Influenced by the Presence of Lysine Methyltransferases, G9a (EHMT2) and GLP (EHMT1)
Source: Biology (Basel). 2023 Apr 30;12(5):674. doi: 10.3390/biology12050674 (PMC10215715; doi:10.3390/biology12050674)
Supplement: Supplementary file 1 [file biology-12-00674-s001.zip]

Archive with 1 entries (1 files):
- biology-2289197-supplementary.pdf
